# Supplementary material for: Towards Meaningful Interpretation of Molecular Data: Insights Gained from HMMD Challenges in Salmonella Detection for Future NGS Integration in Clinical Microbiology
Source: Diagnostics (Basel). 2024 Dec 31;15(1):77. doi: 10.3390/diagnostics15010077 (PMC11720086; doi:10.3390/diagnostics15010077)
Supplement: Supplementary file 1 [file diagnostics-15-00077-s001.zip]

Archive with 1 entries (1 files):
- diagnostics-3331567-supplementary.pdf
